# Supplementary material for: The Effect of Formulation Variables on the Manufacturability of Clopidogrel Tablets via Fluidized Hot-Melt Granulation—From the Lab Scale to the Pilot Scale
Source: Pharmaceutics. 2024 Mar 13;16(3):391. doi: 10.3390/pharmaceutics16030391 (PMC10975944; doi:10.3390/pharmaceutics16030391)
Supplement: Supplementary file 1 [file pharmaceutics-16-00391-s001.zip]

Archive with 1 entries (1 files):
- pharmaceutics-2869610-supplementary.pdf
